# Supplementary material for: Comparative Study of Ni-Impregnated Alumina Aerogels and Ni-Al Xerogels for Light-Irradiation-Assisted CO2 Methanation
Source: Gels. 2026 May 11;12(5):420. doi: 10.3390/gels12050420 (PMC13205539; doi:10.3390/gels12050420)
Supplement: Supplementary file 1 [file gels-12-00420-s001.zip]

Archive with 1 entries (1 files):
- gels-4226262-supplementary.pdf
